# Supplementary material for: Antigen-specific antibody Fc glycosylation enhances humoral immunity via the recruitment of complement
Source: Sci Immunol. 2018 Aug 17;3(26):eaat7796. doi: 10.1126/sciimmunol.aat7796 (PMC6298214; doi:10.1126/sciimmunol.aat7796)
Supplement: Supplementary file 2 [file SI-03-eaat7796-s2.xlsx]

## Sheet: Patient Data
					neutralization														Fc-function						Bulk Fc-Glycosylation						gp120-specific Fc Glycosylation						Antibody Luminex
Patient ID in paper	Neutralization	CD4 count	VL adjusted	Days after diagnosis	QH0692.42	SC422661.8	PVO.4	TRO.11	AC10.0.29	RHPA4259.7	THRO4156.18	REJO4541.67	TRJO4551.58	WITO4160.33	CAAN5342.A2	MuLV	Control	Breadth	ADCC	ADCD	ADCP	Deg - IFNg	Deg - MIP1b	Deg - CD107a	Tot - G0	Tot - G1	Tot - G2	Tot - Fucose	Tot - Bisection	Tot - SA	AgSp-G0	AgSp-G1	AgSp-G2	AgSp-Fucose	AgSp-Bisection	AgSp-SA	IgG-gp140	IgG-gp120	IgG-gp41	IgG-p24	IgG-HA	IgG1-gp140	IgG1-gp120	IgG1-gp41	IgG1-p24	IgG1-HA	IgG2-gp140	IgG2-gp120	IgG2-gp41
1	N	817	20	10243	130	639	309	498	1462	287	346	851	279	134	207	28	84	9	17.7332	0.483333	14.1667	25.6371	59.3226	29.5905	18.165	31.038	50.796	82.238	35.414	43.912	24.743	32.979	42.277	79.192	25.632	36.528	5237.3	3965.8	14601.8	78896.8	10146.5	20225.3	2766	91113.2	2897.5	68.2	201	29.3	577.3
2	N	548	1350	5549	170	597	217	264	167	653	203	919	206	182	273	<20	<60	11	38.496	2.26333	12.3367	23.7451	63.6216	28.3349	13.901	34.329	51.77	77.039	29.75	45.015	36.258	30.696	33.046	89.496	29.106	24.775	36072.3	21955.3	47170.8	138131	116344	81888.3	57653	123124	109756	408.2	15	17.3	14.3
3	N	850	1315	1955	67	162	235	420	136	1094	81	433	149	227	106	<20	<60	6	59.7915	1.61	10.9867	15.232	42.1616	23.4662													11322.3	4444.8	8128.8	54489.3	56722	21958.3	17627.5	81628.2	1336.5	26.2	5	6.8	2.8
4	N	478	945	5671	479	507	919	376	395	674	308	328	160	276	771	49	147	11	46.0757	1.50333	14.78	15.8326	46.6794	18.1169													2759.3	2665.3	4558.8	35565.3	5093.5	27384.3	4562	62236.7	3293.5	19.2	10	0.5	14.8
5	N	421	1095	6736	221	285	689	230	152	196	174	1225	44	147	175	38	114	9	44.1739	1.02667	13.0933	15.5176	42.0995	19.5277													12991.3	6635.3	21087.8	117258	35780.5	7660.3	5575	35093.2	21029.5	51.2	48	0.5	57.8
6	N	447	1530	5151	263	438	1017	332	1689	559	64	358	132	201	178	24	72	9	29.0779	2.26667	11.79	10.5613	32.6519	11.4137													8432.3	4126.8	3507.3	54318.8	59241.5	9186.8	6305.5	31571.2	199	0.5	7	8.3	14.3
7	N	898	60	5756	435	1161	1430	778	223	2582	67	263	144	457	93	28	84	8	24.3891	0.73	18.3767	6.36867	28.369	7.33565													35662.3	16837.3	37708.8	95438.3	78849.5	31454.3	54472.5	85436.2	116220	182.2	36.5	50.3	56.8
8	N	513	151	1667	530	772	507	137	70	913	143	190	120	127	44	36	108	5	78.1324	2.11	10.8	10.9889	38.0307	17.873													41008.8	19139.8	33148.8	139089	63516	76233.8	77066.5	120411	156029	918.2	27	6.3	11.8
9	N	353	50	2930	151	120	227	405	96	351	84	355	204	42	143	30	90	6	33.3007	2.13	11.9333	22.4036	45.5684	25.0949													29232.3	17133.3	27037.8	127449	83797	58757.3	45671.5	95285.2	22876.5	799.2	17	280.3	35.8
10	N	827	529	1735	150	188	102	471	247	90	21	326	30	345	503	26	78	7	16.9418	1.2	12.3733	18.4847	43.1699	16.2193													2764.3	581.8	4472.3	34482.3	16959.5	5978.8	4609	23397.2	44912.5	111.2	1.5	1.8	16.8
11	N	350	75	7256	110	257	20	211	231	111	169	277	64	143	220	35	105	6	24.1783	1.84333	11.3067	7.53943	18.7797	3.51841													25994.3	23083.8	33125.8	152986	139554	65175.8	32812	135733	97649	540.2	61	50.3	60.3
12	N	661	184	2411	339	218	294	138	31	380	78	252	27	153	42	20	60	6	53.772	1.80667	10.76	12.6443	33.0004	15.7645													26325.3	14915.8	42997.8	163017	150396	90700.3	54939.5	214826	194846	127.2	213	30.3	18.8
13	N	447	66	6222	298	1370	926	582	71	2625	232	416	160	80	120	50	150	8	46.2377	1.28333	12.8067	5.50021	22.2276	7.30223													5942.3	3755.8	7820.8	16065.8	13834.5	13449.8	15671.5	45080.2	37981.5	38.7	2	6.8	13.8
14	N	468	75	6719	20	262	295	162	71	76	224	138	28	221	225	70	210	5	31.179	0.71	13.8067	20.3477	48.1969	19.4936													14209.3	4698.8	19366.3	112971	81904.5	46661.8	16168.5	107484	10630.5	394.7	21	6.3	25.3
15	N	690	20	10052	67	76	<20	160	186	170	<20	<20	28	46	<20	<20	<60	3	54.1575	1.26	14.7667	26.2712	62.224	27.5447													12227.8	8450.3	19422.8	123243	144502	29630.3	16783.5	66421.2	74701	743.7	10	14.8	29.3
16	N	411	214	4075	205	20	57	84	20	49	155	165	20	36	41	26	78	3	25.9532	1.87333	12.2633	9.31746	26.9087	6.411													34864.3	17110.3	45141.3	152962	122842	45955.3	60650.5	132905	95038.5	374.7	16	29.3	24.8
17	N	unreported	unreported	3667	231	44	51	235	32	674	96	38	28	91	196	65	195	4	37.9177	1.28	14.1667	9.70964	20.2171	6.88163													4680.3	1843.3	11863.8	89829.3	56311.5	34441.3	25664	108031	11807.5	257.7	115.5	3.8	44.8
18	N	285	230	8309	121	44	68	128	196	116	88	717	69	609	161	53	159	4	44.1319	1.79	12.3067	12.7447	46.6304	19.626													23053.3	16403.3	35257.3	142509	129784	51165.3	51895.5	138161	93727.5	237.2	50	13.8	27.3
19	N	486	200	4691	23	190	20	91	179	72	110	251	74	78	232	38	114	4	39.3249	0.883333	13.94	9.57597	34.4491	11.2709													14305.3	4178.3	30674.8	149474	89291.5	53809.3	3715.5	104759	80127	11.7	77	0.5	73.8
20	N	683	132	2623	352	188	105	411	64	118	69	494	129	112	300	105	315	4	33.3406	2.06	10.53	9.86305	31.2324	6.22792													21126.8	9146.3	23150.8	94959.3	102482	27270.3	15295.5	57722.7	47762.5	146.2	6	8.8	3.3
21	N	402	10200	10088	44	93	<20	47	55	42	<20	93	41	26	<20	<20	<60	0	58.5671	1.39	13.2467	24.86	57.1274	19.6787													22164.3	11771.3	38483.8	162026	105810	57457.3	19724.5	97440.2	1099	53.2	8	0.8	10.8
22	N	778	50	5690	49	195	46	74	95	127	115	171	20	98	64	56	168	2	37.534	1.84667	12.1133	22.0189	52.8797	20.7193													7895.8	4442.3	15718.8	78520.8	11850.5	34019.3	11313.5	99469.2	1003	123.7	28	0.5	15.8
23	Non	1746	20	10258	39	67	<20	45	43	<20	<20	87	36	<20	<20	<20	<60	0	74.0507	1.34	11.5567	21.1936	54.984	24.4834	15.886	37.017	47.097	75.566	31.388	34.969	20.292	36.164	43.543	87.501	11.247	27.34	4005.3	810.3	3559.3	33559.3	12249	507.8	117.5	21140.2	91	22.7	4	4.8	5.8
24	Non	1156	20	6521	60	83	25	66	22	28	53	82	80	55	32	27	81	0	65.5696	1.27333	10.9133	11.4998	34.7362	14.3244	24.079	31.091	44.829	66.634	27.713	38.43	25.585	41.458	32.957	83.038	20.609	25.459	5994.3	2577.8	9394.3	94959.3	18816.5	7357.3	387	66010.2	14	0.5	7	7.3	7.8
25	Non	587	20	7254	51	191	27	146	<20	<20	<20	<20	<20	47	<20	<20	<60	1	41.4569	2.19333	12.3033	12.6012	39.7885	14.8971	23.759	37.082	39.159	80.386	29.647	27.8	33.583	35.22	31.197	83.111	28.095	21.091	8236.3	4511.3	7080.3	53349.3	26181.5	12967.3	5106.5	112340	1686	4.2	0	0.5	0.5
26	Non	724	48	5299	63	82	<20	67	<20	23	28	150	84	76	43	29	87	1	17.6582	1.33667	10.7933	5.19699	16.3766	4.69507	21.699	31.112	47.188	87.714	21.914	35.233	28.444	39.122	32.433	94.822	13.698	19.406	1718.3	166.8	2232.8	26217.3	13085.5	5930.3	1015.5	41774.2	13632.5	113.2	2	0.3	3.3
27	N	461	812	351	63	42	20	146	59	52	20	20	217	79	124	79	237	1	31.3586	1.19333	10.8167	2.96485	16.5313	4.55671													4156.3	2538.3	5659.3	47604.3	96872.5	4203.8	937.5	63981.2	3388.5	22.2	0.5	0.5	15.8
28	Non	1314	400	7327	47	20	20	20	20	43	22	53	20	20	22	20	60	0	61.8854	2.13	12.12	28.8131	59.9722	26.3066													5999.3	2685.8	10818.8	75933.3	9776.5	4362.3	420.5	40964.7	1829.5	0.2	8	14.3	24.8
29	Non	519	111	2157	128	20	85	78	41	49	70	20	20	68	26	55	165	0	25.7356	1.25667	12.86	18.1602	40.7433	20.151													5337.3	5023.8	12522.3	66094.3	13307	2969.3	467.5	40018.7	25076.5	32.2	8	8.3	8.8
30	Non	770	75	3080	79	87	26	83	85	77	101	49	33	156	98	150	450	0	35.9017	1.64667	12	15.3673	26.5602	13.3152													2427.3	683.3	2375.8	15675.3	27800.5	11777.8	9081	31183.7	25396	328.2	2	0.5	7.8
31	N	602	132	7946	52	69	90	80	48	113	118	42	65	40	46	43	129	0	30.7493	1.49667	14.0133	23.1299	57.171	22.6714													34590.3	12039.3	26034.8	119447	118908	86254.3	51462.5	113492	157146	342.2	6.5	5.8	9.8
32	Non	367	75	7560	78	166	101	86	147	97	150	131	28	115	119	105	315	0	33.0746	1.87	10.08	13.4059	24.0295	11.2631													2225.3	587.3	2392.8	24142.3	2546.5	2256.3	1042.5	27068.2	41	209.2	7	5.3	8.8
33	Non	854	75	1322	64	20	50	45	36	28	42	25	20	46	47	63	189	0	44.1101	1.98	12.5433	13.5883	30.5647	12.2803													18573.3	7905.3	14967.8	103646	51626	22014.8	19656.5	81742.7	7359	278.7	23	9.3	55.8
34	Non	615	110	4242	73	20	53	58	45	55	44	97	20	21	76	35	105	0	43.1059	0.843333	13.0467	12.0912	26.3088	12.4335	18.689	38.517	42.794	77.803	34.303	28.745	20.711	33.083	46.206	83.591	13.997	28.529	3177.3	1100.3	2823.8	44434.3	20321.5	11213.3	13960.5	105181	231.5	202.2	3	2.3	20.8
35	Non	990	48	552	25	65	30	36	115	37	61	44	20	59	52	44	132	0	17.8432	0.12	9.81333	3.69309	8.11024	2.79983	17.882	31.807	50.31	86.3	30.736	45.224	17.901	34.502	47.597	83.902	13.438	34.901	634.8	157.3	501.8	5273.3	474.5	1776.3	1519.5	13087.7	134	1341.7	0.5	0.5	39.8
36	Non	990	50	1514	20	40	23	51	30	31	44	79	32	71	81	69	207	0	8.61396	0.02	7.28	3.801	6.31432	2.67932													43.8	25.3	55.8	888.3	307.5	433.3	208.5	2529.2	1865	5.7	1	5.3	10.8
37	Non	695	75	2578	57	42	63	66	78	28	66	58	20	139	67	110	330	0	23.6705	0.833333	11.2067	15.3985	33.7886	17.8066	14.477	30.606	54.917	59.655	33.165	46.833	20.732	51.679	27.59	94.569	12.28	20.464	276.8	202.3	302.8	2607.3	1232.5	62.3	38.5	948.2	38	12.2	3	0.5	7.3
38	Non	1583	48	8336	40	59	109	67	22	33	30	24	43	51	72	45	135	0	23.2624	0.0333333	5.81667	2.68504	11.4644	2.98121	19.515	38.96	41.524	82.641	29.333	27.505	18.688	37.988	43.324	82.486	33.295	27.414	288.3	49.3	231.8	2246.3	808.5	682.3	665.5	7859.7	73	1014.2	0.5	2.8	10.8
	N	unreported	50	2388	512	1012	956	420	382	595	464	532	308	509	371	366	1098	11	134.196	0.983333	11.0967	25.5356	58.5831	30.7025													277.3	59.3	71.8	1083.3	708.5	380.3	472.5	1205.2	145.5	15.7	6	5.3	10.8
	N	949	90	5024	1542	2625	1351	1483	1476	1739	1511	1361	790	1643	886	824	2472	11	12.9204	1.92	16.2967	18.2951	43.6217	22.456	12.753	39.368	47.879	81.899	37.061	42.409	24.673	33.085	42.242	79.288	25.658	36.456	1379.8	1268.3	2715.3	23048.3	69148	9561.3	2758.5	27558.2	68134.5	50.2	5	12.3	0.5
	Non	328	67		127	30	145	82	55	155	91	26	28	150	20	82	246	0	50.8792	1.96333	12.3567	25.0729	53.4363	21.9164	19.591	37.639	42.77	76.757	37.656	32.92	23.791	42.458	33.75	86.005	28.644	17.685
	Non	1131	50		21	<20	57	82	<20	<20	28	42	38	29	50	61	183	0	49.3748	2.1	10.36	22.0458	47.1331	20.8045
	N	870	356		172	248	450	1102	777	583	61	394	255	90	812	86	258	8	22.0667	1.55333	11.0933	11.1875	34.4053	11.0208
	Non	1794	4437		189	43	150	134	49	91	137	109	37	149	114	68	204	0	71.3643	1.63333	13.1733	23.9148	59.4223	26.7588
	Non	654	50		35	121	20	34	35	74	67	95	21	88	60	86	258	0	48.6883	0.58	9.88667	18.8405	45.9402	21.0306
	Non	1237	50		20	26	84	44	38	20	75	34	20	67	59	80	240	0	37.6413	0.703333	10.7167	13.717	39.1064	15.329
	Non	865	1126		110	34	139	88	45	87	149	20	20	27	81	54	162	0	69.3591	0.963333	11.95	21.3939	58.436	23.3965
	N	360	569		34	39	69	84	112	339	84	31	82	<20	45	<20	<60	1	62.7154	1.69667	11.41	21.4436	53.1865	22.1136
	N	672	48		54	91	116	300	31	750	48	94	53	85	65	26	78	2	47.2989	1.66333	10.4167	7.71587	23.2659	7.50801
	Non	656	310		82	22	51	57	43	59	52	20	20	29	76	47	141	0	40.7477	1.59667	11.6767	25.4814	53.5805	25.094
	Non	1766	75		95	127	77	80	43	38	126	94	28	99	93	143	429	0	33.9341	0.776667	12.0867	16.1564	38.2999	14.3002
	N	1016	30		65	145	350	250	557	463	166	1128	186	961	180	84	252	6	52.525	1.49333	12.44	28.6917	62.8207	32.1173
	Non	513	50		20	52	20	56	48	20	112	39	20	37	72	20	60	0	51.2654	1.18	12.9433	27.2492	63.8793	30.0475
	N	559	75		814	968	1872	1948	1183	2361	920	1459	1298	1933	871	485	1455	11	35.8381	1.34667	12.83	7.60165	24.8364	7.48744	16.14	23.264	60.597	73.189	37.108	42.653	36.096	31.784	32.12	93.102	21.842	24.569
	Non	690	50		69	76	20	20	20	20	83	65	22	85	34	31	93	0	35.6435	1.20333	11.5333	17.3763	46.2458	15.7678
	Non	1024	20		47	25	34	38	28	37	<20	34	53	<20	75	58	174	0	46.8189	0.613333	10.3233	17.5725	41.8548	17.7113
	N	828	24800		112	158	43	222	149	47	77	857	135	718	70	31	93	4	38.4427	0.933333	13.26	29.2551	59.6311	29.0651
	Non	700	267		57	20	32	37	46	20	56	20	20	90	20	62	186	0	26.7167	0.803333	11.67	16.3295	39.653	17.9024
	Non	364	256		60	20	59	53	21	20	71	20	23	20	29	25	75	0	23.2758	0.576667	12.0067	17.335	46.1431	15.997
	N	1603	444		98	37	49	216	136	390	42	99	73	255	31	<20	<60	3	106.641	0.406667	13.3733	27.5998	68.2197	37.3257
	Non	924	770		67	165	<20	72	43	56	85	223	66	28	28	22	66	2	96.6814	0.936667	10.8767	22.2792	52.1827	27.1855
	Non	1103	400		44	70	32	50	23	38	60	54	20	75	49	89	267	0	56.234	1.08333	11.3833	23.1746	59.2297	28.1475
	N	490	333		221	57	62	83	69	57	76	134	31	173	48	20	60	2	32.3498	0.8	11.6033	10.8861	32.6038	13.5241
	Non	431	75		46	90	52	65	50	57	96	143	30	94	49	70	210	0	62.0689	1.12	13.9233	26.5631	61.7734	31.8279
	Non	546	370		32	20	24	31	21	20	50	20	20	20	42	46	138	0	35.3626	1.52667	13.6967	26.5831	58.833	25.851
	Non	969	unreported		70	83	20	63	27	28	69	32	40	83	68	70	210	0	6.7419	0	6.51333	11.94	36.6114	10.966
	Non	1684	20		<20	<20	25	22	<20	39	<20	<20	<20	<20	37	32	96	0	4.56062	0.00333333	6.78667	12.8757	29.3131	13.9299
	Non	872	780		91	32	64	72	63	26	98	20	25	70	63	76	228	0	17.7849	1.18	12.84	14.7256	41.508	14.8534
	Non	1246	118		20	20	39	51	30	24	52	21	20	32	39	40	120	0	12.8859	1.32333	13.3267	22.0864	52.1916	27.5045
	Non	854	48		63	30	35	39	28	82	42	41	31	<20	72	48	144	0	24.2163	0.63	13.48	22.9985	58.5887	29.5356
	Non	610	75		20	34	21	25	32	20	33	20	20	44	76	86	258	0	23.273	1.13667	12.14	15.3004	38.9149	19.7292
	Non	745	75		20	20	21	30	20	20	40	25	20	20	29	20	60	0	28.0801	0.446667	10.5267	30.1583	54.4298	30.706
	Non	1042	250		78	22	42	57	33	76	105	20	28	44	57	53	159	0	21.2658	1.23	13.2433	26.2614	53.626	22.3453
	Non	1001	75		52	85	20	65	38	24	63	101	20	32	108	133	399	0	35.2583	0.116667	11.4733	16.3773	35.3501	15.8487
	N	677	6290		116	237	52	290	183	185	66	223	102	39	109	31	93	5	57.1425	2.16667	14.4767	26.8331	58.6283	21.8312
	N	436	1950		83	179	154	278	98	131	120	339	177	94	203	<20	<60	6	58.2995	1.74	16.0533	26.5759	62.7202	28.6236
	N	442	50		157	159	324	366	71	718	53	367	38	70	106	34	102	6	61.6805	1.60667	16.43	24.5879	62.8754	24.2073
	Non	739	75		58	98	26	40	20	78	58	129	20	52	50	70	210	0	50.7935	2.55333	14.3033	23.7544	54.7263	22.5777
	Non	370	116		84	23	43	48	43	20	82	20	20	20	62	57	171	0	57.508	1.48333	13.4267	14.843	38.4527	14.4471
	N	1038	3180		188	425	547	1175	1286	357	192	1883	598	3410	313	<20	<60	11	26.6112	1.86667	14.22	24.5744	60.0226	22.8277	18.907	30.645	50.448	80.409	36.855	41.552	24.916	36.617	38.468	90.512	18.519	25.534
	Non	631	860		128	32	84	70	60	20	65	20	27	39	98	64	192	0	40.031	1.74667	15.4967	22.1483	54.2318	18.8908
	Non	233	200		20	35	55	34	68	31	51	58	20	74	76	64	192	0	48.8178	0.9	11.91	22.3515	55.7233	25.6771
	Non	361	4510		162	21	53	108	148	117	70	54	20	59	47	79	237	0	35.0642	0.57	11.3167	21.4862	48.1278	22.0975
	Non	unreported	125		41	20	20	20	20	20	20	57	20	20	20	20	60	0	39.1494	1.18333	12.5367	22.2969	43.0263	20.3893
	Non	743	50		20	107	76	124	95	98	114	154	63	119	113	74	222	0	39.3654	2.41333	11.8367	13.7306	54.8939	12.1993
	Non	680	121		76	27	43	66	32	31	55	65	20	62	44	32	96	0	42.6266	1.63333	14.0133	10.0896	19.0181	8.94093
	N	505	1319		84	117	157	578	59	289	28	393	328	56	81	<20	<60	5	43.3747	2.05333	12.2767	16.5413	35.4487	18.9369
	N	664	244		85	110	274	443	128	282	113	31	115	<20	75	<20	<60	3	45.7201	2.68667	12.66	23.1227	52.7216	25.044
	Non	1051	73		22	54	58	61	54	57	126	170	20	85	20	97	291	0	43.5294	2.39333	12.0733	20.4134	49.479	21.463
	Non	569	50		20	68	20	29	41	28	106	82	20	83	66	67	201	0	51.8723	2.03	11.9633	26.6831	57.2264	32.3899
	Non	660	222		45	20	20	20	20	22	23	20	20	20	35	20	60	0	25.3897	1.80333	11.8033	8.41101	20.9654	8.30759
	Non	932	660		79	32	28	61	20	61	52	71	20	64	41	37	111	0	43.9826	1.24333	13.6633	21.2475	52.4827	25.6412
	N	486	836		126	179	203	452	162	443	78	<20	127	51	375	27	81	6	16.4534	0.383333	15.1333	17.4023	38.3468	13.9354
	Non	500	120		44	86	106	117	56	66	97	143	20	170	44	85	255	0	38.4246	2.01	12.0533	19.3286	39.849	18.023	15.245	33.04	51.715	67.047	44.304	42.661	25.696	41.605	32.699	84.291	26.365	23.648
	Non	492	534		95	20	67	118	47	20	102	26	20	41	26	52	156	0	46.5334	1.91	11.71	21.3761	45.6881	20.1369
	N	778	20		71	202	48	170	160	94	79	275	114	156	71	21	63	5	48.8296	1.73333	13.4467	22.0672	51.4249	22.2919
	N	516	260		74	89	176	256	110	415	31	228	138	175	67	<20	<60	5	44.4827	1.29	14.7433	22.5434	54.7244	25.9179
	N	400	1750		136	239	114	483	2431	415	233	256	54	65	151	<20	<60	7	25.1273	1.76667	15.52	19.0564	50.4367	16.8731
	Non	520	840		76	22	20	80	22	20	58	20	20	26	68	58	174	0	26.2915	1.64333	14.9567	16.9222	47.7884	15.6143
	Non	1236	349		48	<20	74	38	<20	<20	30	78	66	28	54	58	174	0	25.6134	1.57667	8.91667	14.0828	29.2666	13.7622
	N	620	95		99	86	68	498	206	492	60	256	121	77	365	<20	<60	5	28.5375	1.49333	11.7367	16.6436	36.5013	14.5273
	N	437	215		200	530	429	241	101	394	172	310	188	421	95	23	69	9	31.2865	1.35667	12.88	20.372	46.7784	19.2045	17.824	43.084	39.092	84.823	32.597	35.995	45.255	23.87	30.875	89.175	22.113	27.689
	Non	869	539		63	119	<20	70	<20	<20	<20	<20	45	<20	<20	<20	<60	0	26.8316	0.216667	10.6367	14.4771	31.7111	12.9416
	Non	650	160		77	20	20	29	20	66	56	51	20	27	25	28	84	0	41.4438	1.59333	14.66	15.1875	33.8596	13.9387
	N	1024	50		46	78	45	78	44	44	71	74	20	76	73	20	60	0	72.8414	1.44667	11.2	15.5977	33.8544	16.5055
	Non	unreported	610		67	20	52	47	39	60	45	32	20	50	62	62	186	0	39.5932	1.62333	10.4967	5.10926	13.3351	5.15455
	N	633	800		185	83	164	182	331	162	90	71	37	78	300	22	66	6	43.0513	2.10667	12.6233	20.8278	48.7381	19.9051
	N	349	155		170	122	316	460	225	469	86	278	131	69	226	23	69	7	46.2988	1.49333	13.39	18.1144	44.446	19.0054
	Non	663	5450		60	45	27	21	81	55	<20	32	32	<20	189	36	108	1	34.1104	2.45667	11.3967	9.8342	28.7045	8.3251
	N	890	unreported		220	829	938	659	170	1676	119	150	555	<20	248	<20	<60	8	23.4547	1.8	12.9333	13.4837	35.2526	13.2109	14.599	30.766	54.635	82.051	36.252	43.642	23.793	28.281	47.926	87.978	35.031	29.435
	N	810	653		143	224	276	529	96	852	313	910	331	133	313	<20	<60	8	32.7671	1.34667	14.43	7.31593	26.3064	9.7143	17.388	34.738	47.875	79.005	35.783	41.727	17.54	43.779	38.681	86.296	39.049	26.97
	N	578	50		49	85	64	42	20	20	74	110	20	69	63	22	66	0	29.4303	2.07	11.5633	13.4219	38.7628	20.6216
	N	697	454		187	165	427	606	626	404	22	429	143	1348	217	37	111	9	50.5681	1.74333	12.9167	11.1517	37.9861	13.9671	19.613	36.912	43.475	77.735	32.584	39.412	20.462	38.005	41.533	82.844	20.395	34.11
	N	635	810		36	73	236	152	410	212	81	185	73	211	371	33	99	7	36.2682	1.64667	12.2	14.6209	41.876	16.3495
	N	478	985		63	56	120	114	45	209	34	311	181	40	398	<20	<60	4	68.536	2.57	10.69	14.8831	36.2843	14.3292
	N	634	320		65	44	<20	342	84	139	130	258	46	74	125	<20	<60	2	45.3236	1.91333	9.59	9.47504	23.2484	6.56771
	N	910	1320		138	83	141	66	77	85	75	60	40	78	128	20	60	0	22.8655	1.18333	11.9667	11.0852	26.9104	10.278
	N	590	147		122	292	483	218	97	401	98	23	110	130	75	25	75	4	39.4312	1.19	12.0833	15.0049	39.3818	20.7251
	N	565	400		173	858	554	374	114	527	267	983	138	282	145	38	114	8	44.0426	1.67	10.81	13.0566	30.4596	12.7648
	N	729	20		35	189	28	137	<20	200	<20	<20	25	72	<20	<20	<60	2	38.3587	1.12667	17.6467	18.6364	44.7237	20.1982
	N	744	75		104	48	234	109	135	324	161	20	61	42	167	47	141	4	16.3227	1.93667	13.8267	11.5388	27.2137	9.83465
	N	974	410		321	86	140	75	58	95	105	124	20	34	66	20	60	1	17.5625	0.43	10.3967	10.5619	26.556	11.2642
	N	834	842		206	155	128	146	20	67	20	437	151	54	59	20	60	4	20.4892	1.52	10.7533	16.2439	39.3851	17.9645
	N	1813	50		70	55	79	140	155	176	154	34	125	46	47	23	69	3	20.3736	1.88	11.14	13.0893	49.737	16.0906
	N	755	55		25	21	<20	32	39	210	82	65	97	70	37	<20	<60	1	59.836	1.10667	10.8467	13.4963	48.7745	22.3873
	N	172	573		117	190	78	173	20	38	65	167	32	90	34	20	60	3	48.427	2.04333	10.3167	7.44903	25.6099	6.64831
	N	1139	48		46	<20	318	57	155	52	78	95	104	<20	225	<20	<60	3	34.7244	1.5	10.73	4.60002	20.6202	7.21035
	N	650	250		96	100	81	137	39	149	108	24	65	<20	1194	<20	<60	1	21.3283	0.956667	14.7933	10.3967	35.924	12.6671
	N	498	70		86	21	174	126	139	544	43	93	75	472	31	21	63	3	47.3186	1.13	13.3233	3.47919	19.771	5.49417
	N	598	50		49	113	135	169	200	102	<20	113	408	<20	254	<20	<60	4	56.5467	1.07333	13.8267	15.0392	53.9925	20.7664
	N	548	294		173	196	218	1393	153	635	192	94	221	61	80	44	132	8	31.2659	1.77667	14.4267	6.67691	38.8595	11.5567	21.555	31.524	46.922	86.761	28.956	37.646	35.344	27.8	36.856	84.512	24.238	30.721
[truncated: 49 more columns]

## Sheet: Fig 2E
0 months		6 months		12 months
N	NN	N	NN	N	NN
34901	9504	60688	33579	95577.5	41580
68271	60851	106094	24801.5	86568	74683.5
30518.5	5636.5	104309	229	107091	42368
15791.5	283.5	64387	46055.5	85524.5	78243
47029.5	3441	87948.5	74811	89594.5	50415
359	150	80052	71379	111926	274
102106	74649	80562	26297	31225	95775
194	492	9478	32489	55517	162666
224	9207	6522.5	86858.5	107242	10571.5
6880.5	4349	26947	3505		95867.5
		132137	41301		97073
		114814	192
p=0.4359		p=0.0242		p=0.2610
n.s.		*		n.s.

## Sheet: Fig 3a
alum	gp120+alum	Neutr ICs + alum	NN ICs + alum
0.1043	1.2074	1.5248	1.0702
0.11	0.1125	1.6154	1.5829
0.1493	1.3507	1.7226	1.3458
		1.5678	1.245
0.0915	0.1151	1.178	1.1448
0.0772	0.2637	1.5317	1.3584
	0.6875	1.6088	1.224
		1.456	0.914
		NN Ics + alum vs Neutr Ics + Alum
		p=0.0148
		*

## Sheet: Fig 3b
alum	gp120+alum	Neutr ICs + alum	NN ICs + alum
0.1094	0.2136	1.1218	0.365
0.1108	0.1648	0.6272	0.168
0.0995	0.1454	0.402	0.6835
	0.1678	0.8235	0.578
0.0898	0.1322	1.0907	0.2606
0.13	0.1047	0.6042	0.2064
	0.1245	0.7982	0.223
		0.9732	0.5322
		NN Ics + alum vs Neutr Ics + Alum
		p=0.0030
		**

## Sheet: Fig 3c
alum	gp120+alum	N ICs + alum	NNeutr ICs + alum
0.452	0.628	8.01	3.66
0.573	0.407	5.96	1.7
0.511	1.44	6.31	6.83
0.176	0.84	6.34	3.67
0.143	0.99	5.69	3.2
		NN Ics + alum vs Neutr Ics + Alum
		p=0.0952

## Sheet: Fig 4b
N	NN
4.76082
3.65916
3.44067
2.6744
3.79972
3.74624
3.44185
4.73618
4.19511
3.66361
4.73988
4.65965
4.51603
4.24619
4.88687
4.20867
4.71513
4.40932
4.18456
3.57002
4.78283
4.22488
4.0536
	4.29351
	4.1449
	3.95813
	3.1817
	3.01808
	2.82315
	2.66978
	2.62377
	2.58771
	2.31911
	2.07004
	1.58546
	p = 0.0001
	***

## Sheet: Fig 4d
N	NN
12.83
20
10.82
8.49
20.14
29.08
21.77
31.39
18.28
11.37
20.8
8.7
14.52
11.12
25.42
24.6
28
14.19
21.18
8.98
7.15
7.2
9.62
9.71
10.74
22.7
16.57
	6.24
	13.91
	9.41
	11.15
	14.46
	17.36
	14.36
	15.24
	0
	6.05
	4.24
	7.45
	15.03
	11.11
	20.44
	12.91
	p = 0.0478
	*

## Sheet: Fig 5a
gp120-specific IgG titers						High-avidity gp120 specific-IgG titers
ICs G0	ICs G1/G2 non-syaliated	ICs G1/G2 syaliated	gp120+alum	Alum alone		ICs G0	ICs G1/G2 non-syaliated	ICs G1/G2 syaliated	gp120+alum	Alum alone
0.7439	0.2915	3.5556	0.7193	0.3099		0.0644	0.4612	1.2659	0.0736	0.1122
1.4559	1.598	3.6	1.8347	0.2441		0.69	0.4088	1.3643	0.1206	0.074
1.1969	1.9062	1.2759	0.7874	0.3109		0.3958	0.1318	1.2544	0.2792	0.096
2.5189	1.6387	2.5927	1.8527	0.3037		0.1708	1.0342	1.4959	0.2827	0.0798
1.8773	1.3007	2.5675	0.6298	0.2265		0.7784	1.0969	0.7012	0.1666	0.1303
2.0189	1.5638	2.6008	1.5234	0.2134		0.7011	0.3999	1.0013	0.2145	0.1098
1.6123	1.2993	2.2892	0.6456	0.1543		0.4034	0.2013	1.2498	0.2567	0.0876
		Adjusted P Value						Adjusted P Value
ICs G0 vs. ICs G1/G2 non-syaliated	ns	0.9041				ICs G0 vs. ICs G1/G2 non-syaliated	ns	0.9771
ICs G0 vs. ICs G1/G2 syaliated	*	0.0161				ICs G0 vs. ICs G1/G2 syaliated	****	<0.0001
ICs G0 vs. gp120+alum	ns	0.4829				ICs G0 vs. gp120+alum	ns	0.3003
ICs G0 vs. Alum alone	***	0.0006				ICs G0 vs. Alum alone	ns	0.0699
ICs G1/G2 non-syaliated vs. ICs G1/G2 syaliated	**	0.0017				ICs G1/G2 non-syaliated vs. ICs G1/G2 syaliated	***	0.0002
ICs G1/G2 non-syaliated vs. gp120+alum	ns	0.9376				ICs G1/G2 non-syaliated vs. gp120+alum	ns	0.1044
ICs G1/G2 non-syaliated vs. Alum alone	**	0.0063				ICs G1/G2 non-syaliated vs. Alum alone	*	0.0182
ICs G1/G2 syaliated vs. gp120+alum	***	0.0002				ICs G1/G2 syaliated vs. gp120+alum	****	<0.0001
ICs G1/G2 syaliated vs. Alum alone	****	<0.0001				ICs G1/G2 syaliated vs. Alum alone	****	<0.0001
gp120+alum vs. Alum alone	*	0.0414				gp120+alum vs. Alum alone	ns	0.9373

## Sheet: Fig 5b
1hr %gp120+ B cells						1hr %gp120+ SSM						1hr %gp120+ FDCs						3hr %gp120+ B cells						3hr %gp120+ SSM						3hr %gp120+ FDCs
PBS	gp120	NS-ICs	Sial ICs			PBS	gp120	NS-ICs	Sial ICs			PBS	gp120	NS-ICs	Sial ICs			PBS	gp120	nonSial ICs	Sial ICs				PBS	gp120	nonSial ICs	Sial ICs		PBS	gp120	nonSial ICs	Sial ICs
0.001	0.054	0.034	0.057			0	0.07	0.3	0.19			0.003	0.042	0.107	0.115			0.000665	0.00378	0.0108	0.0464				0.00295	0.0103	0.029	0.065		0.00675	0.00731	0.0121	0.0676
0	0.042	0.029	0.065			0	0.08	0.19	0.3			0	0.045	0.069	0.158			0.000772	0.00533	0.0117	0.0335				0.00672	0.0113	0.0266	0.0489		0.00288	0.00795	0.0123	0.036
	0.047	0.045	0.061				0.12	0.19	0.21				0.068	0.065	0.156			0.00045	0.00992	0.0277	0.0316				0.00141	0.00904	0.028	0.0508		0	0.0156	0.02	0.04
																			0.0113	0.00592	0.0279					0.0109	0.00992	0.0504			0.0115	0.00627	0.0427
0.0003	0.0332	0.0438	0.0399			0	0.0183	0.0579	0.0675			0	0.0148	0.038	0.0331				0.00836	0.00937	0.0172					0.0106	0.0358	0.0488			0.0127	0.0121	0.0324
0.0006	0.018	0.0336	0.0683			0.0009	0.003	0.037	0.237			0	0.0036	0.0264	0.177
0.0009	0.026	0.0308	0.0557			0	0.007	0.0518	0.126			0	0.006	0.0398	0.0768
	0.019	0.026	0.0698				0.0031	0.0309	0.15				0.0023	0.0133	0.0999
	0.0257	0.0357	0.0357				0.0098	0.0565	0.0352				0.0079	0.0461	0.0225
		Adjusted P Value						Adjusted P Value						Adjusted P Value						Adjusted P Value							Adjusted P Value					Adjusted P Value
PBS vs. gp120	****	<0.0001				PBS vs. gp120	ns	0.7967				PBS vs. gp120	ns	0.6912				PBS vs. gp120	ns	0.5696					PBS vs. gp120	ns	0.4977			PBS vs. gp120	ns	0.5749
PBS vs. NS-ICs	****	<0.0001				PBS vs. NS-ICs	ns	0.056				PBS vs. NS-ICs	ns	0.106				PBS vs. nonSial ICs	ns	0.1441					PBS vs. nonSial ICs	**	0.0016			PBS vs. nonSial ICs	ns	0.4293
PBS vs. Sial ICs	****	<0.0001				PBS vs. Sial ICs	**	0.0035				PBS vs. Sial ICs	***	0.0002				PBS vs. Sial ICs	***	0.0003					PBS vs. Sial ICs	****	<0.0001			PBS vs. Sial ICs	****	<0.0001
gp120 vs. NS-ICs	ns	0.989				gp120 vs. NS-ICs	ns	0.2034				gp120 vs. NS-ICs	ns	0.4739				gp120 vs. nonSial ICs	ns	0.6698					gp120 vs. nonSial ICs	**	0.0092			gp120 vs. nonSial ICs	ns	0.9904
gp120 vs. Sial ICs	***	0.0007				gp120 vs. Sial ICs	*	0.0118				gp120 vs. Sial ICs	***	0.0009				gp120 vs. Sial ICs	***	0.0009					gp120 vs. Sial ICs	****	<0.0001			gp120 vs. Sial ICs	****	<0.0001
NS-ICs vs. Sial ICs	**	0.0015				NS-ICs vs. Sial ICs	ns	0.539				NS-ICs vs. Sial ICs	*	0.0322				nonSial ICs vs. Sial ICs	**	0.0079					nonSial ICs vs. Sial ICs	****	<0.0001			nonSial ICs vs. Sial ICs	***	0.0002

## Sheet: Fig 5d
# of gp120+ FDC area				Size of gp120+ FDC area
gp120	nonSial ICs	Sial ICs		nonSial ICs	Sial ICs
0	2	3		3930.36	8749.38
1	1	3		6000.16	6745.68
		2		7282.95	9334.57
					11252.8
					14500
0	1	2			7775
0	0	1			3524
					4656.06
				3298	8423
					7820
					6922
				p= 0.0557

[truncated: 8 more sheets: Fig 5f, Fig 5g, Fig 5h, Fig 5i, Fig S1a, Fig S1b, Fig S1c, Fig S4b]
